# Supplementary material for: Characteristics and Trends of the Hospital Standardized Readmission Ratios for Pneumonia: A Retrospective Observational Study Using Japanese Administrative Claims Data from 2010 to 2018
Source: Int J Environ Res Public Health. 2021 Jul 17;18(14):7624. doi: 10.3390/ijerph18147624 (PMC8304042; doi:10.3390/ijerph18147624)
Supplement: Supplementary file 1 [file ijerph-18-07624-s001.zip]

Archive with 1 entries (1 files):
- ijerph-1303076-supplementary.pdf
